# Supplementary material for: A Comparison of Markov and Mechanistic Models for Soil-Transmitted Helminth Prevalence Projections in the Context of Survey Design
Source: Clin Infect Dis. 2024 Apr 25;78(Suppl 2):S146–52. doi: 10.1093/cid/ciae022 (PMC11045013; doi:10.1093/cid/ciae022)
Supplement: ciae022_Supplementary_Data [file ciae022_supplementary_data.zip]

Archive with 20 entries (20 files):
- SF1.png
- SF10.png
- SF11.png
- SF12.png
- SF13.png
- SF14.png
- SF15.png
- SF16.png
- SF17.png
- SF18.png
- SF2.1.PNG
- SF2.pdf
- SF3.pdf
- SF4.pdf
- SF5.pdf
- SF6.pdf
- SF7.pdf
- SF8.pdf
- SF9.jpeg
- Supplementary Material.docx
